# Supplementary material for: An Analysis of Variability in the Content of Phenolic Acids and Flavonoids in Camelina Seeds Depending on Weather Conditions, Functional Form, and Genotypes
Source: Molecules. 2022 May 24;27(11):3364. doi: 10.3390/molecules27113364 (PMC9181862; doi:10.3390/molecules27113364)
Supplement: Supplementary file 1 [file molecules-27-03364-s001.zip]

Archive with 1 entries (1 files):
- molecules-1725508-supplementary.pdf
